# Supplementary material for: Penidihydrocitrinins A–C: New Polyketides from the Deep-Sea-Derived Penicillium citrinum W17 and Their Anti-Inflammatory and Anti-Osteoporotic Bioactivities
Source: Mar Drugs. 2023 Oct 14;21(10):538. doi: 10.3390/md21100538 (PMC10608093; doi:10.3390/md21100538)
Supplement: Supplementary file 1 [file marinedrugs-21-00538-s001.zip]

Archive with 1 entries (1 files):
- marinedrugs-2654070-supplementary.pdf
